# Supplementary material for: Hemistepsin a Induces Apoptosis of Hepatocellular Carcinoma Cells by Downregulating STAT3
Source: Int J Mol Sci. 2021 Apr 29;22(9):4743. doi: 10.3390/ijms22094743 (PMC8125382; doi:10.3390/ijms22094743)
Supplement: Supplementary file 1 [file ijms-22-04743-s001.zip]

Archive with 1 entries (1 files):
- ijms-1191831-supplementary.pdf
